# Supplementary material for: Functional alterations of myeloid cells during the course of Alzheimer’s disease
Source: Mol Neurodegener. 2018 Nov 13;13:61. doi: 10.1186/s13024-018-0293-1 (PMC6233576; doi:10.1186/s13024-018-0293-1)
Supplement: Supplementary file 3 — Figure S9. Nanostring dataset for RNA analysis of CDR rated patients and age-matched controls. (XLSX 65 kb) [file 13024_2018_293_MOESM3_ESM.xlsx]

## Sheet: CDR
File Name			20170228_mtb-EA-111333-NSXHIn2_EA7231_01.RCC	20170228_mtb-EA-111333-NSXHIn2_EA7232_02.RCC	20170228_mtb-EA-111333-NSXHIn2_EA7233_03.RCC	20170228_mtb-EA-111333-NSXHIn2_EA7236_06.RCC	20170228_mtb-EA-111333-NSXHIn2_EA7237_07.RCC	20170228_mtb-EA-111333-NSXHIn2_EA7238_08.RCC	20170228_mtb-EA-111334-NSXHIn2_EA7240_02.RCC	20170228_mtb-EA-111334-NSXHIn2_EA7370_10.RCC	20170228_mtb-EA-111333-NSXHIn2_EA7248_09.RCC	20170228_mtb-EA-111334-NSXHIn2_EA7243_04.RCC	20170228_mtb-EA-111334-NSXHIn2_EA7244_05.RCC	20170228_mtb-EA-111334-NSXHIn2_EA7255_09.RCC	20170228_mtb-EA-111334-NSXHIn2_EA7371_11.RCC	20170228_mtb-EA-111333-NSXHIn2_EA7249_10.RCC	20170228_mtb-EA-111333-NSXHIn2_EA7234_04.RCC	20170228_mtb-EA-111333-NSXHIn2_EA7235_05.RCC	20170228_mtb-EA-111333-NSXHIn2_EA7250_11.RCC	20170228_mtb-EA-111333-NSXHIn2_EA7251_12.RCC	20170228_mtb-EA-111334-NSXHIn2_EA7239_01.RCC	20170228_mtb-EA-111334-NSXHIn2_EA7241_03.RCC	20170228_mtb-EA-111334-NSXHIn2_EA7252_06.RCC	20170228_mtb-EA-111334-NSXHIn2_EA7253_07.RCC	20170228_mtb-EA-111334-NSXHIn2_EA7254_08.RCC	20170228_mtb-EA-111334-NSXHIn2_EA7372_12.RCC
Description			Control	Control	Control	Control	Control	Control	Control	Control	Prodromal AD	Prodromal AD	Prodromal AD	Prodromal AD	Prodromal AD	Prodromal AD	AD Dementia	AD Dementia	AD Dementia	AD Dementia	AD Dementia	AD Dementia	AD Dementia	AD Dementia	AD Dementia	AD Dementia
Sample ID			EA7231	EA7232	EA7233	EA7236	EA7237	EA7238	EA7240	EA7370	EA7248	EA7243	EA7244	EA7255	EA7371	EA7249	EA7234	EA7235	EA7250	EA7251	EA7239	EA7241	EA7252	EA7253	EA7254	EA7372
CDR			CDR0	CDR0	CDR0	CDR0	CDR0	CDR0	CDR0	CDR0	CDR0.5	CDR0.5	CDR0.5	CDR0.5	CDR0.5	CDR0.5	CDR2	CDR1	CDR2	CDR3	CDR1	CDR1	CDR2	CDR2	CDR2	CDR1
Sample Date			2017-02-28	2017-02-28	2017-02-28	2017-02-28	2017-02-28	2017-02-28	2017-02-28	2017-02-28	2017-02-28	2017-02-28	2017-02-28	2017-02-28	2017-02-28	2017-02-28	2017-02-28	2017-02-28	2017-02-28	2017-02-28	2017-02-28	2017-02-28	2017-02-28	2017-02-28	2017-02-28	2017-02-28
File Version			1.7	1.7	1.7	1.7	1.7	1.7	1.7	1.7	1.7	1.7	1.7	1.7	1.7	1.7	1.7	1.7	1.7	1.7	1.7	1.7	1.7	1.7	1.7	1.7
Gene RLF			NS_INFL_HS_V2_C2534	NS_INFL_HS_V2_C2534	NS_INFL_HS_V2_C2534	NS_INFL_HS_V2_C2534	NS_INFL_HS_V2_C2534	NS_INFL_HS_V2_C2534	NS_INFL_HS_V2_C2534	NS_INFL_HS_V2_C2534	NS_INFL_HS_V2_C2534	NS_INFL_HS_V2_C2534	NS_INFL_HS_V2_C2534	NS_INFL_HS_V2_C2534	NS_INFL_HS_V2_C2534	NS_INFL_HS_V2_C2534	NS_INFL_HS_V2_C2534	NS_INFL_HS_V2_C2534	NS_INFL_HS_V2_C2534	NS_INFL_HS_V2_C2534	NS_INFL_HS_V2_C2534	NS_INFL_HS_V2_C2534	NS_INFL_HS_V2_C2534	NS_INFL_HS_V2_C2534	NS_INFL_HS_V2_C2534	NS_INFL_HS_V2_C2534
Comments
Lane ID			1	2	3	6	7	8	2	10	9	4	5	9	11	10	4	5	11	12	1	3	6	7	8	12
FOV Count			555	555	555	555	555	555	555	555	555	555	555	555	555	555	555	555	555	555	555	555	555	555	555	555
FOV Counted			542	541	543	536	544	548	544	537	544	545	534	539	539	545	537	534	549	536	544	539	545	530	537	535
Scanner ID			1307C0105	1307C0105	1307C0105	1307C0105	1307C0105	1307C0105	1307C0105	1307C0105	1307C0105	1307C0105	1307C0105	1307C0105	1307C0105	1307C0105	1307C0105	1307C0105	1307C0105	1307C0105	1307C0105	1307C0105	1307C0105	1307C0105	1307C0105	1307C0105
Stage Position			5	5	5	5	5	5	6	6	5	6	6	6	6	5	5	5	5	5	6	6	6	6	6	6
Binding Density			0.38	0.37	0.3	0.31	0.4	0.38	0.34	0.37	0.34	0.38	0.43	0.42	0.35	0.37	0.37	0.42	0.59	0.4	0.38	0.37	0.39	0.43	0.46	0.48
Messages
Positive	POS_A	ERCC_00117.1	45743.4	49974.2	35978.6	40215.6	52043	51472.4	49354.4	51355.2	47285.1	51997.4	51200.8	47874.6	47457.2	51368.4	44243.2	47366.1	53582	52190	53176.5	49090.4	47488.5	45695.8	49731.9	53836.5
Positive	POS_B	ERCC_00112.1	11374.4	12621.2	9929.62	10250.6	12831	12858.4	12685.4	13180.2	12239.1	13464.4	13186.8	12382.6	11788.2	13231.4	11012.2	12198.1	13750	13027	13589.5	12504.4	12035.5	11435.8	12552.9	13525.5
Positive	POS_C	ERCC_00002.1	3284.38	3579.25	2774.62	2802.62	3770	3463.38	3383.38	3641.25	3312.12	3625.38	3484.75	3285.62	3156.25	3612.38	3243.25	3482.12	3758	3549	3653.5	3320.38	3269.5	3036.75	3378.88	3722.5
Positive	POS_D	ERCC_00092.1	819.38	862.25	576.62	679.62	886	844.38	785.38	807.25	798.12	823.38	850.75	801.62	738.25	854.38	785.25	762.12	908	887	888.5	823.38	790.5	740.75	835.88	874.5
Positive	POS_E	ERCC_00035.1	125.38	156.25	114.62	121.62	139	138.38	146.38	157.25	153.12	139.38	161.75	132.62	170.25	154.38	161.25	160.12	126	186	174.5	154.38	135.5	144.75	138.88	174.5
Positive	POS_F	ERCC_00034.1	46.38	58.25	38.62	54.62	67	60.38	54.38	56.25	66.12	61.38	75.75	69.62	61.25	72.38	51.25	58.12	75	79	71.5	60.38	62.5	63.75	56.88	84.5
Negative	NEG_A	ERCC_00096.1	3.38	1.25	4.62	1	4	1	2.38	12.25	1.12	1.38	3.75	6.62	5.25	1	3.25	5.12	1	1	4.5	4.38	9.5	3.75	4.88	6.5
Negative	NEG_B	ERCC_00041.1	1	3.25	1	1.62	1	1	1	1	1	2.38	1	1.62	1	1	1	5.12	17	1	1	1.38	1	1	1	4.5
Negative	NEG_C	ERCC_00019.1	1	1	1	1	1	1	1	1	1	1	1	1	1	1	1	1	1	1	1	1	1	1	1	1
Negative	NEG_D	ERCC_00076.1	1.38	1	1	1	1	1	1	1	1	1	1	1	1	1	1	1	1	1	1	1	1	1	1	1
Negative	NEG_E	ERCC_00098.1	1	2.25	2.62	7.62	14	4.38	5.38	5.25	12.12	9.38	10.75	3.62	13.25	6.38	4.25	3.12	6	8	9.5	3.38	1	1	4.88	2.5
Negative	NEG_F	ERCC_00126.1	5.38	5.25	4.62	1	2	8.38	3.38	1	2.12	2.38	1	1.62	1	8.38	3.25	1	4	6	1	1	3.5	1.75	3.88	1.5
Negative	NEG_G	ERCC_00144.1	1	1	1	1	1	1	1	1	1	1	1	1	1	1	1	1	1	1	1	1	1	1	1	1
Negative	NEG_H	ERCC_00154.1	1	1	1	1	1	1	1	1	1	1	1	1	1	1	2.25	1	1	1	1	1	1	1	1	1
Endogenous	AGER	NM_001136.3	106.64	85.54	99.81	119.25	87.76	90.85	67.03	98.39	103.84	112.73	93.61	85.74	91.49	88.65	95.63	85.68	126.35	135.58	88.3	107.75	100.55	112.38	121.31	96.4
Endogenous	ALOX12	NM_000697.1	203.25	209.8	181.53	54.07	290.08	135.27	216.85	196.53	192.58	311.22	286.53	112.92	304.35	269.74	72.66	101.6	61.81	74.71	360.51	146.09	340.72	236.87	112.18	198.85
Endogenous	ALOX15	NM_001140.3	1	4.87	7.87	6.67	2.77	1.99	8.77	2.25	5.48	1	6.8	3.28	5.7	2.12	8.33	4.1	1	8.3	7.32	5.89	12.07	5.68	1	7.92
Endogenous	ALOX5	NM_000698.2	11771.8	10422	15098.8	10395.1	10645	7852.23	9271.19	10051.6	11028.4	11121.3	10742.8	9989.11	10959	12295	10481.1	12012.6	10299.1	10336.4	11108.4	11471.5	9828.01	12163	12068.9	10588.5
Endogenous	AREG	NM_001657.2	61.23	87.4	816.56	39.85	220.79	484.82	326.24	91.38	186.17	14.84	16.44	199.9	54.57	133.25	310.44	80.71	816.29	123.59	45.37	175.66	767.05	71.88	80.22	332.04
Endogenous	ARG1	NM_000045.2	15.82	14.14	33.41	9.04	11.09	7.02	17.09	14.27	12.96	5.78	10.3	15.97	11.13	13.72	20.96	14.05	8.18	6.46	10.24	13.55	25.86	12.6	17.23	8.85
Endogenous	ATF2	NM_001880.2	754.92	560.31	884.66	798.3	728.88	748.04	759.04	660.19	692.94	814.25	803.9	764.39	757.21	667.61	648.16	711.42	746.3	881.73	782.97	691.55	621.11	702.22	781.36	821.95
Endogenous	BCL2L1	NM_138578.1	662.17	582.57	576.51	550.62	732.58	515	914.8	663.2	574.27	826.94	744.27	618.51	780.01	786.26	495.38	509.47	462.69	547.85	861.02	563.4	757.86	691.35	564.08	689.7
Endogenous	BCL6	NM_001706.2	1862.11	1584.96	2042.35	1786.67	3031.93	1495.76	1458.18	2056.19	1956.68	1579.21	1287.08	1592.54	2011.53	1558.8	2620.5	2238.48	3238.8	1957.15	1641.54	1928.15	2386.19	2133.83	2833.65	1819.47
Endogenous	BIRC2	NM_001166.3	1616.71	1134.3	1546.93	1522.39	1448.53	1307.99	1369	1411.27	1415.69	1552.02	1546.65	1597.97	1389.25	1327.75	1520.03	1549.06	1668.94	1576.24	1560.56	1382.69	1653.04	1675.4	1491.63	1515.84
Endogenous	C1QA	NM_015991.2	105.67	28.98	28.3	37.48	61.9	7.86	30.17	47.32	21.52	34.78	13.81	53.12	40.45	64.56	46.24	31.96	21.82	17.52	40.49	23.41	98.25	15.56	74.75	38.65
Endogenous	C1QB	NM_000491.3	306.63	75.34	65.76	46.96	181.99	27.98	69.41	142.45	74.97	71.94	41	142.82	83.89	187.67	97.93	116.52	55.45	38.74	79.52	75.99	187.88	21.49	172.43	49.83
Endogenous	C1R	NM_001733.4	8.09	9.5	24.9	10.22	11.09	13.73	13.53	3.25	18.31	6.68	12.06	8.72	5.7	15.5	20.96	17.04	19.09	10.15	3.41	11.36	21.26	16.55	27.27	8.85
Endogenous	C1S	NM_001734.2	1.33	3.01	2.77	4.3	1	2.83	1.19	1.25	1.07	1	1	1	1.09	1	3.73	9.08	2.73	1	1	2.6	7.47	10.62	2.62	2.33
Endogenous	C2	NM_000063.3	261.22	218.14	188.34	50.51	129.33	26.3	57.52	109.41	103.84	70.13	100.63	226.18	79.55	135.93	227.73	296.58	23.63	74.71	39.51	55.18	133.87	145.98	139.57	76.84
Endogenous	C3	NM_000064.2	97.94	57.72	41.92	25.63	43.42	21.27	26.6	36.3	30.07	67.41	53.27	76.68	89.32	57.43	41.64	32.95	14.54	86.7	50.25	39.84	79.87	52.12	39.14	17.23
Endogenous	C3AR1	NM_004054.2	2952.88	1158.41	1536.71	2060.42	3415.31	499.91	1521.2	2701.12	1441.35	1536.61	844.24	2202.32	3504.76	3517.8	2412.58	2262.35	908.1	845.76	755.65	1532.74	2502.25	3044.76	3597.78	1998.3
Endogenous	C4A	NM_007293.2	19.69	17.85	21.49	14.96	20.32	22.11	23.04	23.28	11.89	19.37	20.83	14.16	21.99	10.15	15.22	19.03	21.82	26.75	26.83	23.41	39.65	35.32	24.54	18.16
Endogenous	C5	NM_001735.2	48.67	36.4	64.06	62.37	48.04	63.18	58.71	66.34	53.59	70.13	28.72	54.02	53.49	33.34	49.68	50.86	61.81	57.18	67.81	60.65	74.12	54.09	68.36	51.69
Endogenous	C6	NM_000065.2	1	1	7.87	1.19	1	1.99	1.63	1	5.48	1	1	1	2.44	5.69	1.15	1.12	1	1	1	10.27	14.36	1.73	1	1
Endogenous	C7	NM_000587.2	1	1	1.7	1.19	1	1	1.19	1	1.07	1	1	1	1.09	1.23	1.15	1	1	1	1	1.1	1.15	1	1	1
Endogenous	C8A	NM_000562.2	5.19	1	11.28	1.19	4.62	1.15	6.39	2.25	1.2	1	1	1	1.09	9.26	6.03	1	1	1	1	8.08	1.15	1.73	9.02	1
Endogenous	C8B	NM_000066.2	1	4.87	1.7	1.93	1.85	1	4.01	1	1.07	1	1	1.47	1.36	1	1.15	1.12	1	1	2.44	3.7	2.87	1	3.54	1
Endogenous	C9	NM_001737.3	3.26	4.87	16.39	1.19	12.01	4.51	36.12	9.26	6.55	1	1.53	6	7.87	1.23	25.56	11.07	1.82	1	1	14.65	24.71	13.58	5.36	1
Endogenous	CCL11	NM_002986.2	1	7.65	4.47	1.19	1	3.67	4.01	4.26	2.27	1	1	1	1.09	1.23	1.15	3.11	1	2.77	1	1.1	8.62	1	1	1
Endogenous	CCL13	NM_005408.2	1	3.01	4.47	4.3	1	1	11.15	1	1.07	1	1.53	6	4.62	3.01	4.88	4.1	1	4.61	4.39	8.08	10.92	10.62	5.36	1
Endogenous	CCL16	NM_004590.2	1	1	2.77	1.19	4.62	1	4.01	1	4.41	1	1	1	1.09	1.23	2.58	2.11	1	4.61	1	1.51	4.02	1	1	3.26
Endogenous	CCL17	NM_002987.2	3.26	2.09	2.77	1.19	4.62	1.15	1.19	1	1.07	1	3.29	1	1.09	1	1.44	1.12	1	1.84	2.44	1.51	1.15	1	1	1.4
Endogenous	CCL19	NM_006274.2	4.23	1	1.7	1.19	1	1	7.58	1.25	1.07	1	1	1	1.09	1	1.15	1	1	4.61	1	6.98	1.15	8.64	2.62	1
Endogenous	CCL2	NM_002982.3	33.21	7.65	48.73	45.77	71.13	6.18	19.47	46.32	30.07	11.22	47.13	73.96	7.87	6.58	80.7	56.83	553.59	42.43	56.1	39.84	100.55	99.54	41.88	63.8
Endogenous	CCL20	NM_004591.1	7.13	10.43	21.49	137.03	7.39	8.7	1.19	8.26	15.1	1.25	1	9.63	3.53	10.15	547.07	467.69	1458.96	148.49	1	4.79	971.6	483.87	530.3	441.01
Endogenous	CCL21	NM_002989.2	6.16	1.16	1.7	3.11	1	2.83	5.2	6.26	2.27	1	5.04	6	3.53	6.58	8.33	1.12	2.73	3.69	2.44	3.7	13.22	5.68	7.19	4.19
Endogenous	CCL22	NM_002990.3	1	5.8	4.47	1.19	1.85	1.15	1.19	1	1.07	1	2.41	1	1.09	1	2.58	1	1	5.53	7.32	1.1	6.32	9.63	1	4.19
Endogenous	CCL23	NM_145898.1	7.13	3.94	2.77	1.19	1	7.02	4.01	6.26	3.34	1	5.92	4.19	2.44	1	18.67	9.08	3.64	9.22	5.37	1.1	9.77	10.62	9.02	6.99
Endogenous	CCL24	NM_002991.2	19.69	8.58	38.52	9.04	20.32	22.95	13.53	10.26	12.96	10.31	20.83	16.88	4.62	11.04	14.07	8.08	27.27	8.3	15.12	13.55	67.22	10.62	12.67	36.79
Endogenous	CCL3	NM_002983.2	616.76	1148.21	687.17	4398.6	2103.51	663.37	1195.41	987.66	1940.64	324.82	931.06	853.18	1200.29	1182.34	13071.5	16573.9	30257.3	4064.64	350.75	619.26	14733.7	12518.7	10980.7	7966.65
Endogenous	CCL4	NM_002984.2	116.3	321.07	222.39	3166.11	568.14	79.95	720.99	285.66	347.61	71.04	133.95	412.83	170.77	398.2	10272.1	12201.6	26873.1	2706.07	89.27	276.43	15439.2	7881.01	9583.01	4797.13
Endogenous	CCL5	NM_002985.2	1383.87	1653.58	799.53	915.63	1708.12	939.16	4659	1120.85	1121.67	2171.97	1612.41	1858.01	1435.95	3314.41	1107.64	734.3	961.73	437.18	2015.22	1869	3261.83	1711.95	1059.81	1280.2
Endogenous	CCL7	NM_006273.2	1	1	1.7	1.19	1	1	1.19	1	1.07	1	1	1	1.09	1	2.58	1	27.27	2.77	1	1.1	1.15	1	1	1
Endogenous	CCL8	NM_005623.2	9.06	5.8	19.79	17.33	7.39	1	14.71	13.27	1.2	4.87	24.33	29.56	8.96	5.69	16.37	22.01	27.27	22.14	6.34	10.27	31.6	9.63	3.54	8.85
Endogenous	CCR1	NM_001295.2	1629.27	1297.5	1632.05	2223.97	2224.53	2023.02	1641.29	2504.84	1920.33	2272.57	1944.76	2117.15	2312.35	1880.84	1770.45	2237.48	4332.34	1571.62	2403.53	1798.9	2063.28	2374.9	2195.5	3317.15
Endogenous	CCR2	NM_001123041.2	2996.35	2051.39	4817.41	4641.54	2848.1	4429.65	3675.69	3539.32	2577.86	4558.4	7083.44	3760.77	4137.9	3209.14	1480.98	3163.66	2372.52	4713.03	4297.29	4662.03	1533.53	3161.35	3054.58	5498.47
Endogenous	CCR3	NM_001837.2	8.09	12.29	16.39	17.33	11.09	14.56	76.54	13.27	12.96	30.25	26.09	127.42	14.39	11.93	18.67	10.07	4.55	31.36	54.15	6.98	31.6	24.45	15.41	23.75
Endogenous	CCR4	NM_005508.4	28.38	21.56	19.79	16.15	54.5	14.56	149.07	50.32	30.07	73.75	34.86	38.62	38.28	54.75	19.82	17.04	11.82	28.59	59.03	35.46	51.14	48.16	24.54	43.31
Endogenous	CCR7	NM_001838.2	1	1.16	1.7	6.67	1	1	76.54	7.26	2.27	7.59	3.29	25.94	2.44	6.58	1.44	1.12	16.36	10.15	28.78	10.27	17.81	5.68	11.75	3.26
Endogenous	CD163	NM_004244.4	967.47	1077.74	1710.36	1584.02	1163.07	1686.04	1369	2115.28	1736.43	1504.89	1677.3	1546.33	1476.13	1016.41	1062.85	1767.93	2183.44	2000.5	1687.4	2395.84	1627.75	1516.33	1675.13	2573.9
Endogenous	CD4	NM_000616.3	3316.15	2943.43	4192.6	3451.72	2745.55	1403.55	2825.54	3273.94	2741.44	2878.02	3152.26	2933.52	3020.41	2797	3492.37	2029.56	2927.01	3158	3740.18	3238.13	3126.23	3158.38	3523.83	3988.68
Endogenous	CD40	NM_001250.4	486.33	517.66	653.12	485.44	377.84	406.87	423.74	482.94	193.65	678.29	152.36	447.26	471.59	507.04	466.66	696.5	330.88	259.17	605.4	189.9	330.38	636.02	236.34	375.82
Endogenous	CD40LG	NM_000074.2	7.13	5.8	7.87	24.44	9.24	7.02	94.38	15.27	11.89	29.34	19.95	35.9	11.13	21.74	11.77	6.09	12.73	8.3	36.59	6.98	1.15	17.54	15.41	7.92
Endogenous	CD55	NM_000574.3	26.45	24.34	41.92	31.55	44.34	38.87	55.14	63.34	58.94	22.09	41	23.22	29.59	29.77	43.94	32.95	39.09	58.11	46.34	47.51	39.65	41.25	40.97	91.74
Endogenous	CD86	NM_175862.3	1672.75	1536.74	2023.62	1751.12	1386.63	1776.57	1493.85	1660.63	1229.66	1632.69	1881.62	1651.43	1723.74	1672.09	1437.32	1441.62	1727.12	1703.51	1800.58	1612.7	1676.02	1528.19	1594.79	1795.26
Endogenous	CDC42	NM_001039802.1	14471.2	14223.9	16372.2	13789.2	15324.1	11973.1	13751.4	13484.5	13897	13195.1	14327.6	13277.2	13618.6	13584	15195.4	14262.9	14815	14013.6	14057.8	14517.6	14976.1	14619.2	14636.1	14469.6
Endogenous	CEBPB	NM_005194.2	11741.8	8770.49	9856.78	8371.02	7958.6	6796.04	9922.77	12091.6	8564.03	9729.17	9543.16	10127.7	11104.5	8826.56	8199.79	9096.79	11595.3	8331.27	9355.1	8759.56	8418.01	8217.92	8227.29	11575.8
Endogenous	CFB	NM_001710.5	15.82	19.7	11.28	1.93	10.16	1	12.34	13.27	11.89	1.25	10.3	8.72	2.44	1.23	10.63	16.04	1	5.53	3.41	6.98	15.51	16.55	12.67	1.4
Endogenous	CFD	NM_001928.2	1864.04	2471.45	1926.58	1261.67	1019.88	1932.49	1496.23	2559.91	836.21	2110.34	1091.53	1423.1	1295.86	1361.65	1763.56	1653.52	2119.81	1365.95	1007.37	1477.98	1757.61	1369.12	1529.97	1558.68
Endogenous	CFL1	NM_005507.2	17848.8	17261.6	18932.8	15570.4	19732.5	15189.5	17344.6	16162.4	17428.4	16717.2	15585.9	17152.5	17663.9	17781.2	17490.6	16096.4	17503.9	16817.5	16479.3	17267.9	16148.3	17092.1	15991.8	17266.6
Endogenous	CREB1	NM_134442.2	1262.14	944.21	1254.1	1305.52	962.61	942.51	1147.84	1157.91	945.26	1397.94	1335.31	1342.46	1176.4	979.84	918.11	1088.46	963.55	1163.04	1464.95	1226.06	1068.12	1211.04	1285.3	1394.76
Endogenous	CRP	NM_000567.2	1	8.58	12.98	1.19	3.7	1.99	11.15	3.25	1.2	1	1.53	1	1.09	1	7.18	9.08	1	1	1.46	6.98	12.07	8.64	1	1
Endogenous	CSF1	NM_000757.4	10.99	16	33.41	14.96	27.71	12.89	19.47	34.3	12.96	6.68	12.93	22.31	12.22	20.85	29	24.99	93.63	9.22	26.83	9.17	30.45	39.27	33.66	23.75
Endogenous	CSF2	NM_000758.2	1	1	1.7	1.19	1	1.15	1.63	1	1.07	1	5.92	1	1.09	1	2.58	1	1	3.69	1	1.1	2.87	1	1	1
Endogenous	CSF3	NM_000759.2	2.29	3.01	2.77	1.19	6.47	5.34	1.63	6.26	8.69	2.15	3.29	3.28	1.36	7.47	16.37	10.07	18.18	11.07	9.27	11.36	13.22	4.69	10.84	15.37
Endogenous	CXCL1	NM_001511.1	196.49	319.22	1546.93	256.72	101.62	271.91	353.58	352.75	592.44	158.05	159.38	301.38	430.32	276.88	625.19	757.18	1978.91	246.26	148.79	254.52	1049.74	570.82	853.48	587.24
Endogenous	CXCL10	NM_001565.1	491.16	100.38	253.03	178.5	147.81	43.9	130.05	115.42	103.84	159.86	81.33	219.84	269.6	134.15	338.01	281.66	427.23	339.41	224.89	172.37	355.66	551.06	233.6	121.55
Endogenous	CXCL2	NM_002089.3	743.32	523.22	2038.95	1184.64	873	825.99	490.32	876.5	1248.9	235.99	280.39	1265.44	692.05	443.7	6398.61	5263.74	17549.3	1223.91	303.92	518.49	6438.05	3240.39	4923.37	2041.14
Endogenous	CXCL3	NM_002090.2	85.38	70.71	258.14	327.82	192.15	92.52	65.84	168.49	209.69	48.38	48.89	161.85	75.2	78.84	1354.62	1323.24	4008.73	210.29	40.49	88.04	1482.96	820.78	982.21	546.26
Endogenous	CXCL5	NM_002994.3	245.76	208.87	193.45	78.96	327.95	43.9	275.11	367.78	182.96	490.68	364.57	170	422.72	462.43	124.35	163.28	129.99	122.67	241.48	160.33	705	316.9	612.47	582.59
Endogenous	CXCL6	NM_002993.3	2.29	8.58	12.98	1.19	7.39	4.51	4.01	2.25	8.69	1	1	1.47	5.7	3.9	15.22	3.11	10	5.53	3.41	4.79	15.51	12.6	4.45	2.33
Endogenous	CXCL9	NM_002416.1	77.65	21.56	67.46	28	46.19	14.56	46.82	45.31	49.31	23.91	23.46	30.47	67.6	43.15	73.8	70.76	61.81	60.87	59.03	26.7	97.1	68.91	35.49	38.65
Endogenous	CXCR1	NM_000634.2	10.99	9.5	38.52	23.26	12.01	15.4	42.06	8.26	10.83	24.81	34.86	29.56	13.3	34.23	10.63	16.04	10.91	23.06	26.83	11.36	22.41	14.57	16.32	27.48
Endogenous	CXCR2	NM_001557.2	194.56	210.73	433.5	356.27	308.55	299.57	441.57	205.54	263.14	337.5	501.37	295.95	266.34	372.33	164.55	221.97	199.07	347.71	351.72	238.09	151.11	210.2	239.99	338.56
Endogenous	CXCR4	NM_003467.2	4500.63	5883.85	20090.5	4082.18	7497.62	7986.36	13197.3	6910.14	6170.2	3449.93	3911.66	4362.4	4080.34	6307.33	5765.67	5668.63	8065.65	3429.17	3577.25	5513.08	7044.79	5576.01	5626.33	7871.65
Endogenous	CYSLTR1	NM_006639.2	1307.55	878.37	1277.93	1316.19	1093.79	845.27	1028.94	970.64	710.05	1123.32	1323.03	1202.92	1114.5	1110.08	1114.54	1081.5	761.75	1086.49	1124.45	1094.62	985.39	1112.24	1203.14	1120.93
Endogenous	CYSLTR2	NM_020377.2	213.88	213.51	275.17	217.61	215.25	134.43	234.68	258.62	136.98	213.33	330.37	180.87	185.98	159.12	213.95	246.84	256.34	198.3	343.92	243.57	290.16	224.03	159.65	295.72
Endogenous	DAXX	NM_001350.3	622.55	517.66	593.53	695.2	483.15	551.89	776.87	461.91	528.29	682.83	696.92	667.44	634.49	600.7	387.4	483.61	405.42	651.15	671.74	602.83	492.41	506.6	554.04	712.98
Endogenous	DDIT3	NM_004083.4	260.25	540.84	535.65	208.13	608.79	354.9	495.08	561.05	666.21	225.12	211.99	207.15	408.6	330.4	459.77	399.05	896.28	295.14	270.75	456.06	525.73	502.64	498.35	395.38
Endogenous	DEFA1	NM_004084.2	75.72	37.32	36.82	193.91	365.83	86.65	2194.18	176.5	184.03	211.52	1066.1	2137.99	204.44	396.42	575.79	57.82	135.44	44.27	71.71	140.61	132.73	330.73	112.18	434.49
Endogenous	ELK1	NM_005229.3	174.27	131.91	181.53	179.69	159.82	136.95	171.66	158.48	161.58	139.01	172.53	141.91	193.58	130.58	180.63	186.16	179.07	170.63	176.11	165.8	176.39	197.35	175.17	184.88
Endogenous	FASLG	NM_000639.1	3.26	3.01	7.87	11.41	2.77	1	81.3	1	3.34	1.25	8.55	24.12	1.09	1	10.63	5.1	1	1	6.34	1.1	5.17	2.72	1	1
Endogenous	FLT1	NM_002019.4	19.69	9.5	21.49	48.14	34.18	37.2	18.28	33.3	47.18	11.22	15.57	22.31	21.99	14.61	194.42	142.38	521.77	102.38	5.37	24.51	178.69	118.31	116.74	141.11
Endogenous	FOS	NM_005252.2	63905.5	40204.5	96394.4	45144.3	65572.7	85337.9	49583.5	43018.8	75201	50381.1	66428.1	64232.9	56541.3	42616.7	42050	50261.6	52163.5	43261.2	45797.9	51312.2	39049.4	33788.3	44873.6	118624
Endogenous	FXYD2	NM_021603.3	26.45	27.12	55.54	28	27.71	15.4	36.12	21.28	21.52	38.41	47.13	25.94	27.42	29.77	45.09	41.91	44.54	47.96	36.59	38.75	41.94	42.24	49.18	33.06
Endogenous	GNAQ	NM_002072.2	890.17	751.33	836.99	936.96	876.69	825.99	817.3	936.59	1028.66	1082.53	969.64	932.91	878.84	807.67	974.39	1049.66	1092.63	1141.83	1114.69	969.76	996.88	1342.44	1185.79	1187.99
Endogenous	GNAS	NM_080425.1	3056.25	3114.05	3356.67	2527.35	3632.41	2267.79	3339.2	3227.87	3098.53	3377.42	3198.74	3240.68	3586.21	3309.95	3102.96	3259.17	2730.67	3390.43	3643.59	3997.18	3604.27	3589.15	3117.57	3592.84
Endogenous	GNB1	NM_002074.3	6074.47	5537.98	6441.59	5765.01	5924.37	4752.37	5809.97	5386.96	5647.39	5981.38	5896.98	5572.01	5884.17	5448.26	5818.51	5550.24	6090.37	5983.98	5748.09	6014.73	6004.82	6109.53	6015.24	6068.48
Endogenous	GNGT1	NM_021955.3	1.33	3.01	2.77	1.19	3.7	1.15	1.19	1	1.07	1	1	1	1.09	7.47	4.88	3.11	1	5.53	2.44	1.1	2.87	1.73	1	1
Endogenous	GRB2	NM_203506.2	72.82	91.11	86.19	83.7	97.92	69.89	76.54	73.35	110.26	68.32	83.96	72.15	90.41	77.05	92.18	95.63	86.36	90.39	84.39	89.13	109.74	97.56	94.83	74.98
Endogenous	HDAC4	NM_006037.3	432.23	237.62	385.83	366.93	416.64	276.1	359.53	342.74	311.26	389.17	415.43	406.49	361.91	251.9	350.64	399.05	347.24	353.25	468.8	237	231.55	353.46	397.93	432.63
Endogenous	HIF1A	NM_001530.2	4214.65	5062.28	7144.71	3077.23	5352.54	6434.75	4653.06	5793.54	5946.75	2948.72	2520.89	3498.91	3417.88	3592.73	8300.87	6019.8	12051.6	4338.57	3271.87	3858.07	9633.8	6201.42	6243.48	4487.91
Endogenous	HLA-DRA	NM_019111.3	76617	91932.2	113023	103686	88849	35891.8	76374.4	87272.2	70203.8	70688	91826.9	75882.3	72004.7	80244.6	124314	85351	116143	80103.9	72371.9	107022	98342.7	98460.7	97421.4	83911.4
Endogenous	HLA-DRB1	NM_002124.1	38130.9	11789.7	34236.4	23089.8	17504.3	16766.2	23565.5	24825.8	25546.4	13736.2	29717.3	29961.7	29147.2	10852.5	13995	30875.5	31569	31968.3	20830.8	18077.3	19148.7	27742.7	32485	56430.7
Endogenous	HMGB1	NM_002128.4	3051.42	3401.51	3145.56	3204.03	3661.05	3173.1	3887.33	3283.95	3618.14	3396.46	3183.83	3119.27	3615.53	3466.95	3230.46	3583.48	3378.79	3508.48	3493.34	3675.16	4108.74	3576.31	3586.82	3585.39
Endogenous	HMGB2	NM_001130688.1	1036.06	977.59	1276.23	1079.17	1140.9	1564.5	1404.67	1387.24	1129.16	1180.42	1233.59	1048.89	973.32	1226.05	830.81	1106.37	1090.81	1367.79	1343.97	1480.17	1419.76	1442.23	1236.92	1722.61
Endogenous	HMGN1	NM_004965.6	1164.56	1588.67	1582.68	1442.99	1579.71	1942.55	1558.05	1655.62	1628.45	1193.1	1288.83	1295.34	1414.23	1521.33	1577.47	1740.07	1148.99	1348.42	1772.28	1256.73	1604.77	1239.69	1330.95	1266.23
Endogenous	HRAS	NM_005343.2	75.72	68.85	75.97	54.07	102.54	59.83	74.16	80.37	62.14	81.01	97.12	84.83	71.95	96.68	70.36	65.78	55.45	86.7	89.27	85.84	84.46	79.78	78.4	70.32
Endogenous	HSH2D	NM_032855.2	778.1	495.4	767.18	590.91	524.72	414.41	728.12	591.1	420.31	814.25	704.81	787.04	453.13	579.29	517.21	464.71	647.22	505.43	705.89	602.83	638.35	490.79	556.78	398.17
Endogenous	HSPB1	NM_001540.3	67.99	31.76	26.6	51.7	53.58	22.11	24.23	41.31	26.86	38.41	55.03	96.61	29.59	27.1	24.41	20.02	5.45	31.36	41.47	21.22	23.56	48.16	25.45	28.41
Endogenous	HSPB2	NM_001541.3	1	1	4.47	1.19	1.85	2.83	1.19	1	2.27	1	1	1	1.09	4.79	2.58	1	1	5.53	1	1.1	2.87	4.69	1	1
Endogenous	IFI44	NM_006417.4	676.66	419.36	588.42	472.41	424.95	836.89	384.5	678.22	339.05	509.71	388.25	1492.87	643.18	462.43	636.67	553.25	1083.54	795.96	769.31	1706.9	942.87	704.2	816.97	310.62
Endogenous	IFIT1	NM_001548.3	382.95	214.43	338.16	334.94	244.81	240.05	219.22	309.69	173.34	268.62	267.24	1018.99	416.21	263.5	236.92	279.67	439.05	421.5	549.78	1016.85	392.43	290.22	351.37	116.89
Endogenous	IFIT2	NM_001547.4	857.33	156.02	1221.75	984.36	126.56	181.38	521.23	862.48	562.51	606.69	966.13	2504.95	700.74	534.69	715.93	483.61	1177.17	242.57	1522.51	1203.06	1218.66	608.36	616.12	265.91
Endogenous	IFIT3	NM_001031683.2	273.78	126.34	145.78	184.43	102.54	132.76	141.94	138.45	88.87	177.08	172.53	542.4	234.85	162.69	138.13	125.47	206.35	201.06	252.21	389.24	189.03	187.47	181.56	63.8
Endogenous	IFNA1	NM_024013.1	7.13	2.09	35.11	1.19	8.31	7.02	15.9	6.26	2.27	1	5.04	5.1	5.7	15.5	15.22	12.06	1	3.69	15.12	10.27	22.41	17.54	9.93	14.44
Endogenous	IFNB1	NM_002176.2	6.16	1.16	2.77	10.22	1	1	17.09	10.26	2.27	1	1	1	5.7	4.79	34.75	18.03	88.17	6.46	2.44	9.17	36.2	18.52	9.93	9.78
Endogenous	IFNG	NM_000619.2	2.29	5.8	12.98	1.19	2.77	1	25.42	1	7.62	1	3.29	13.25	8.96	3.9	10.63	5.1	2.73	1	6.34	9.17	7.47	6.67	1	3.26
Endogenous	IL10	NM_000572.2	14.85	20.63	58.95	9.04	21.25	86.65	30.17	11.27	20.45	8.5	22.58	24.12	20.91	11.93	20.96	15.05	32.72	15.68	26.83	14.65	17.81	15.56	9.02	11.64
Endogenous	IL10RB	NM_000628.3	2112.34	2052.31	2251.76	2095.98	2096.12	2227.55	1818.45	2155.33	2125.6	2733	2771.68	2525.79	2591.44	2338.47	1963.43	1951.97	2458.87	2378.65	2436.71	2316.98	2235.65	2440.11	2588.98	2167.81
Endogenous	IL11	NM_000641.2	1	1	1.7	1.19	1	1	1.19	1	1.07	1	1	1	1.09	1	1.15	2.11	1	1	1	1.1	1.15	1	1	1
Endogenous	IL12A	NM_000882.2	7.13	9.5	6.17	3.11	11.09	3.67	12.34	13.27	8.69	8.5	3.29	9.63	1.09	2.12	10.63	13.06	7.27	4.61	7.32	5.89	13.22	17.54	12.67	3.26
Endogenous	IL12B	NM_002187.2	6.16	4.87	23.2	1.19	3.7	9.54	27.79	5.26	7.62	1	5.92	6.91	5.7	6.58	24.41	8.08	15.45	6.46	7.32	8.08	55.73	16.55	16.32	15.37
Endogenous	IL13	NM_002188.2	6.16	1	7.87	1.93	3.7	4.51	15.9	2.25	1.2	2.15	1	6.91	1.09	2.12	7.18	6.09	4.55	9.22	5.37	1.1	10.92	19.51	8.1	7.92
Endogenous	IL15	NM_000585.3	282.47	197.74	285.38	212.87	197.69	163.77	185.93	248.61	242.83	238.71	186.56	228.9	288.06	225.14	189.82	230.92	241.8	273.01	293.19	233.71	203.97	277.38	414.36	143.9
Endogenous	IL17A	NM_002190.2	3.26	1	9.58	1.19	4.62	1.99	1.19	5.26	1.2	1	2.41	3.28	1.36	1	2.58	3.11	1	6.46	3.41	4.79	1.15	1	1	1
Endogenous	IL18	NM_001562.2	476.67	387.84	854.01	575.51	489.62	1060.7	621.11	429.87	625.59	403.67	648.69	477.16	478.11	449.94	941.08	850.7	939.01	574.6	442.46	772.6	948.61	801.02	874.48	653.37
Endogenous	IL18RAP	NM_003853.2	5.19	3.01	1.7	17.33	2.77	10.37	314.35	7.26	1.07	3.06	20.83	61.27	4.62	12.82	2.58	1	1	1	2.44	1.1	6.32	2.72	1.71	5.12
Endogenous	IL1A	NM_000575.3	1.33	11.36	19.79	67.11	21.25	1.99	12.34	10.26	24.72	1	1	6	7.87	8.36	511.46	545.29	1146.26	70.1	4.39	8.08	572.85	362.35	308.46	159.73
Endogenous	IL1B	NM_000576.2	639.95	1029.52	2396.47	3177.96	2179.26	369.15	835.13	1049.75	2903.95	331.16	439.11	749.89	599.74	716.67	17149.4	14329.6	38318.4	4101.53	486.37	642.26	15625.4	11738.2	12803.9	8841.23
Endogenous	IL1R1	NM_000877.2	20.65	23.41	77.68	13.78	11.09	86.65	15.9	26.29	15.1	11.22	20.83	15.97	16.56	4.79	32.45	22.01	47.27	37.81	20.98	33.27	59.18	23.46	19.97	75.91
Endogenous	IL1RAP	NM_002182.2	219.68	235.76	399.45	308.86	304.86	309.63	336.94	335.73	280.25	290.37	342.65	231.61	226.16	256.36	336.86	285.64	492.68	315.43	282.45	371.72	532.63	382.11	320.33	564.89
Endogenous	IL1RN	NM_173842.1	1342.33	1347.58	2205.79	2081.76	1722.9	1300.45	1269.12	1399.25	1501.22	1777.7	1501.05	1570.79	1632.52	1558.8	2600.97	3786.42	4261.44	2148.99	1962.54	1668.56	4864.88	3060.57	4004.95	2055.11
Endogenous	IL2	NM_000586.2	2.29	1.16	7.87	6.67	9.24	1.15	17.09	10.26	1.07	2.15	1.53	4.19	12.22	1	16.37	1	1	1	4.39	15.75	13.22	21.49	7.19	1.4
Endogenous	IL21	NM_021803.2	1	1.16	2.77	1.19	1.85	4.51	17.09	1	2.27	1	1.53	1.47	2.44	1	9.48	6.09	1	7.38	1	3.7	6.32	8.64	3.54	1
Endogenous	IL22	NM_020525.4	1	1	1.7	1.19	1	4.51	9.96	2.25	1.07	1	1	1.47	1.09	1	1.15	1	1	1	1	3.7	1.72	1.73	1	1
Endogenous	IL22RA2	NM_181309.1	1	1	1.7	1.19	1	1	1.19	1	1.07	1	1	1	1.09	1	1.15	1	1	1	1	1.1	1.15	1	1	1
Endogenous	IL23A	NM_016584.2	4.23	21.56	21.49	17.33	13.86	14.56	23.04	18.28	19.38	10.31	30.47	24.12	21.99	11.93	39.34	56.83	93.63	31.36	21.95	13.55	76.42	43.22	40.06	54.49
Endogenous	IL23R	NM_144701.2	10.99	21.56	11.28	13.78	17.55	11.21	26.6	8.26	14.03	13.03	11.18	12.35	14.39	11.93	10.63	13.06	14.54	8.3	10.24	16.84	20.11	15.56	23.62	20.02
Endogenous	IL3	NM_000588.3	1.33	1	1.7	1.19	1	1	1.19	1	1.2	1	4.17	1	1.09	1	1.44	1.12	1	1	1	2.6	1.72	6.67	1	1
Endogenous	IL4	NM_000589.2	4.23	5.8	19.79	4.3	3.7	7.86	17.09	15.27	5.48	3.97	1.53	26.84	14.39	9.26	8.33	7.09	4.55	8.3	13.17	17.94	13.22	8.64	8.1	2.33
Endogenous	IL5	NM_000879.2	7.13	5.8	14.68	1.93	9.24	1	20.66	10.26	1.2	1	1	3.28	6.79	5.69	24.41	5.1	2.73	4.61	5.37	15.75	15.51	5.68	11.75	1.4
Endogenous	IL6	NM_000600.1	1	3.94	1.7	1.19	3.7	7.02	1.63	1	1.2	1	4.17	7.81	1.09	1	243.81	24.99	294.52	2.77	4.39	6.98	170.65	65.95	57.4	11.64
Endogenous	IL6R	NM_000565.2	1320.11	1093.5	1923.18	1626.68	1164	1206.56	1459.37	1241.03	1178.34	1813.96	2010.53	1413.13	1427.26	1286.71	1107.64	1285.44	1368.97	1585.46	1781.06	1396.92	1289.91	1455.07	1460.59	1547.51
Endogenous	IL7	NM_000880.2	17.75	17.85	53.84	19.7	27.71	20.43	37.31	23.28	17.24	18.47	18.2	23.22	43.71	19.07	39.34	35.94	23.63	30.44	19.03	40.94	49.99	40.26	29.1	23.75
Endogenous	IL8	NM_000584.2	6515.03	10520.3	23767.8	7172.89	10435.3	12383.8	7249.87	7302.7	22030	3768.97	2447.23	9007.83	10447.5	9591.07	52350.5	44415	120530	11329.7	3565.54	5721.19	44560.7	33019.6	33355.9	24824.8
Endogenous	IL9	NM_000590.1	1	1	1.7	1.19	1	1	1.19	1	1.07	1	1	1	3.53	1	1.15	1	1	1	1	1.1	1.15	1	1	1
Endogenous	IRF1	NM_002198.1	1791.58	1365.2	1637.16	1137.24	1465.16	705.29	1460.56	1435.3	1282.05	1569.24	1250.25	1258.19	1568.44	1763.97	1682	1813.69	2701.58	1169.49	1527.39	883.23	1574.89	2700.94	1882.37	1373.34
Endogenous	IRF3	NM_001571.5	143.35	142.11	111.73	134.66	138.57	126.89	157.4	123.43	114.53	148.08	142.72	165.47	151.22	145.74	109.41	156.31	129.99	140.19	156.59	136.23	141.92	144.99	133.17	149.49
Endogenous	IRF5	NM_002200.3	1192.58	1049.92	1334.11	1264.04	1102.1	1092.56	913.61	927.58	1084.25	1251.11	1416.86	1060.67	1480.48	1218.02	949.12	1156.11	981.73	1216.53	1146.89	1261.11	965.85	1160.65	1197.66	990.53
Endogenous	IRF7	NM_001572.3	809.02	628.93	697.38	709.42	604.17	610.56	631.81	573.07	543.26	729.96	681.14	1139.5	791.96	722.03	714.79	562.2	1141.72	698.19	830.77	968.66	887.71	775.33	715.63	657.1
Endogenous	ITGB2	NM_000211.2	13645.1	12615.9	14647.6	13009.5	13606.8	13185.2	14165.2	15064.8	13022.4	15838	14186.4	13570.8	15411.6	12802.5	13161.1	12957.7	15545	16663.5	17123.3	16461.7	10194.6	16033	15293.4	17567.4
Endogenous	JUN	NM_002228.3	3754.77	1398.58	2978.72	2445.58	2437	3417.04	1405.86	2342.6	2360.82	3378.33	1975.45	2146.15	3529.74	1974.5	2752.6	2795.58	2623.4	3058.39	1897.17	1753.99	2173.6	2608.07	2707.66	5603.71
Endogenous	KEAP1	NM_012289.3	89.25	79.98	47.03	102.66	76.68	70.73	102.7	96.39	97.43	105.48	102.38	102.95	108.87	92.22	92.18	102.59	62.72	91.31	122.45	63.94	81.01	83.73	103.96	101.99
Endogenous	KNG1	NM_000893.2	1	1	2.77	1.19	1	1	1.19	1	1.07	1	1	1	1.09	1	1.15	4.1	1	1	1	1.1	1.15	1	1	1
Endogenous	LIMK1	NM_002314.3	1113.35	1052.7	1255.8	955.92	1264.69	914.85	1160.92	1123.86	1085.32	1022.71	911.76	1072.45	1192.69	888.84	879.05	1155.11	1019.91	969.35	1070.78	1189.91	979.64	1105.32	833.4	1105.1
Endogenous	LTA	NM_000595.2	50.6	21.56	14.68	22.07	25.87	1.99	61.09	20.28	23.65	32.06	23.46	44.06	37.2	23.53	35.9	24.99	12.73	19.37	17.07	15.75	28.15	25.44	22.71	18.16
Endogenous	LTB	NM_002341.1	398.41	296.04	215.58	351.53	241.11	82.46	869.62	214.56	232.14	339.32	309.33	782.51	292.4	328.62	340.31	266.74	177.26	261.01	421.97	272.05	303.95	329.74	285.64	247.28
Endogenous	LTB4R	NM_181657.3	814.82	794.91	1192.81	965.4	796.32	1210.75	935.01	931.58	973.06	999.14	1123.1	757.14	980.92	995.89	657.35	970.08	1029	1006.25	1104.93	1028.9	957.81	967	963.04	1305.34
Endogenous	LTB4R2	NM_019839.4	321.12	379.49	476.06	457	291.92	443.75	467.73	421.85	471.63	438.11	497.86	377.49	373.85	413.37	383.96	502.51	478.14	415.04	431.73	392.53	482.06	505.61	437.18	468.02
Endogenous	LY96	NM_015364.2	2499.76	2005.95	2645.03	1764.15	1709.04	2215.82	1554.49	1723.72	2083.91	1404.29	1933.36	1671.36	1783.47	2078.88	2319.54	1802.74	1583.5	2229.23	2296.21	2513.04	1579.49	2133.83	1845.85	2104.48
Endogenous	MAFF	NM_001161572.1	2.29	4.87	1.7	3.11	32.33	4.51	12.34	10.26	71.77	1	1.53	9.63	18.73	2.12	68.06	38.92	146.35	11.99	1	6.98	45.39	30.38	40.97	28.41
Endogenous	MAFG	NM_002359.2	145.28	204.23	273.46	186.8	254.05	235.03	199.01	219.56	308.05	239.62	254.96	213.49	251.14	197.48	277.13	244.85	300.88	201.06	204.4	239.19	253.39	282.32	250.03	191.4
Endogenous	MAFK	NM_002360.3	384.88	499.11	607.15	313.6	479.46	263.53	520.05	480.94	480.18	350.19	421.57	456.32	367.34	408.91	659.65	477.64	854.47	321.89	419.05	354.19	654.43	471.03	479.18	407.48
Endogenous	MAP2K1	NM_002755.2	1796.41	1718.49	2423.71	2232.26	2123.83	2022.18	2383.23	2000.11	2340.5	2099.46	2336.74	1853.48	1880.12	1872.81	1857.75	2012.65	2283.43	2137	1908.87	2373.94	2013.87	1895.72	1988.27	2590.66
Endogenous	MAP2K4	NM_003010.2	393.58	362.8	527.13	379.97	315.94	378.37	415.41	343.74	360.44	426.33	456.65	349.4	368.42	335.76	341.45	402.03	356.33	420.58	472.71	398.01	345.32	372.23	373.28	403.76
Endogenous	MAP2K6	NM_002758.3	259.29	245.03	424.98	353.9	388	546.86	407.09	324.71	315.53	313.03	441.74	334	301.09	386.6	285.17	349.31	474.5	391.98	293.19	559.02	440.69	343.58	389.71	405.62
Endogenous	MAP3K1	NM_005921.1	6074.47	4651.49	7761.02	5125.06	5322.98	3991.24	5198.82	5327.88	5003.76	5265.36	5847	5271.19	4843.79	4359.03	5516.4	5236.88	5663.13	5447.19	5060.25	4668.6	5296.95	5749.9	6028.93	4838.11
Endogenous	MAP3K5	NM_005923.3	362.66	301.6	508.41	493.74	370.45	380.88	371.42	436.88	364.71	528.75	511.02	401.96	399.92	378.58	326.52	386.12	357.24	392.91	549.78	371.72	438.4	387.05	438.1	459.64
Endogenous	MAP3K7	NM_145333.1	929.79	809.75	1048.1	978.44	782.46	823.48	945.71	843.46	781.68	1042.65	938.07	953.75	808.25	792.5	822.76	820.85	869.92	930.62	1033.71	901.85	880.81	849.43	921.95	889.01
Endogenous	MAP3K9	NM_033141.2	4.23	1	4.47	1.19	8.31	1	17.09	3.25	8.69	2.15	10.3	6	4.62	5.69	9.48	6.09	1	5.53	5.37	4.79	15.51	8.64	1	5.12
Endogenous	MAPK1	NM_138957.2	3076.54	2685.65	3196.64	3111.6	2892.44	2703.68	3332.06	3207.84	2925.33	3297.66	3369.74	2994.23	3022.58	2934.38	2932.95	2906	2819.75	2994.76	3492.37	3150.51	3235.4	3047.73	3221.65	3165.33
Endogenous	MAPK14	NM_001315.1	2025.39	1854.8	2127.47	2220.41	1927.99	2303	2122.84	1896.97	1936.37	2463.82	2230.63	2104.47	2032.16	2092.26	1622.27	1892.28	1955.28	2378.65	2481.59	2091.35	2018.46	2119.01	2485.82	2478.9
Endogenous	MAPK3	NM_001040056.1	1465.99	1217.76	1880.61	1521.21	1565.85	1014.6	1474.82	1484.37	1458.46	1535.71	1408.97	1308.93	1516.31	1515.08	1124.88	1260.57	1373.51	1525.51	1745.94	1258.92	1057.78	1484.71	1428.64	1588.49
Endogenous	MAPK8	NM_002750.2	335.61	285.84	368.8	356.27	358.44	260.17	384.5	316.7	320.88	349.29	372.47	335.81	328.24	295.61	327.67	356.27	347.24	348.63	420.02	333.38	352.21	357.41	365.06	385.13
Endogenous	MAPKAPK2	NM_004759.3	1001.28	985.01	1168.97	991.47	1039.28	848.63	1223.94	1028.72	973.06	1048.99	1073.12	974.59	1038.48	1123.46	1247.79	912.38	1462.6	1001.63	949.8	921.56	1453.09	1063.83	966.69	1076.22
Endogenous	MAPKAPK5	NM_003668.2	696.95	675.3	865.93	721.27	738.12	562.78	760.23	652.18	682.25	661.98	675.88	695.52	680.1	628.36	637.82	755.2	691.76	788.58	708.82	769.31	708.44	736.8	701.94	781.9
Endogenous	MASP1	NM_139125.3	4.23	1	1.7	1.19	1	1	1.19	1	1.07	1	1	1	1.09	1	1.15	1	1	1	1	1.51	1.15	4.69	1	1
Endogenous	MASP2	NM_139208.1	1.33	11.36	7.87	1.19	2.77	1.15	4.01	4.26	1.07	1	1	3.28	1.09	4.79	1.44	1	1	6.46	1	2.6	7.47	2.72	7.19	1
Endogenous	MAX	NM_002382.3	3065.92	3258.71	3666.53	2355.51	3573.29	3830.29	4160.81	3468.21	3142.37	4179.55	4131.77	2940.77	3589.47	4015.58	2676.78	2625.46	2657.95	2840.73	3554.81	3232.65	4675.27	3425.14	2941.38	3111.31
Endogenous	MBL2	NM_000242.2	1	1	2.77	1.19	1	1	1.19	1	1.07	1	1	1	1.09	1	1.15	1	1	1	1	1.1	1.15	1.73	1	1
Endogenous	MEF2A	NM_005587.2	2133.59	1890.97	2381.15	2118.49	2279.96	1434.57	2269.09	2083.23	2306.29	2095.84	2144.7	2375.38	2284.11	1912.06	2139.19	2282.25	2346.15	2457.05	2266.94	2651.05	2124.18	2153.59	2404.57	2010.41
Endogenous	MEF2BNB-MEF2B	NM_005919.2	22.58	8.58	9.58	20.89	15.7	6.18	6.39	11.27	8.69	8.5	5.04	8.72	17.65	13.72	11.77	15.05	9.09	8.3	12.2	19.03	32.75	15.56	12.67	7.92
Endogenous	MEF2C	NM_002397.3	2110.41	2035.62	2439.03	2312.85	1821.75	1992.84	2022.96	2063.2	2031.52	2191	2064.02	1793.68	1626	1752.38	1575.17	2214.6	2098	1989.43	2074.74	2129.68	2006.97	1746.53	2162.64	2206
Endogenous	MEF2D	NM_005920.2	794.53	927.52	1194.51	891.93	903.48	706.96	1024.19	831.44	1137.71	719.08	860.9	795.19	820.19	722.92	1131.77	1036.73	1221.71	709.26	807.36	883.23	1278.42	863.26	1071.68	785.63
Endogenous	MKNK1	NM_003684.3	1481.45	1239.08	1807.41	1546.1	1494.72	1220.81	1399.92	1583.52	1479.84	1544.77	1529.11	1525.49	1684.64	1438.36	1600.44	1688.34	1615.31	1666.62	1502.03	1617.08	1669.12	1711.95	1734.47	1736.58
Endogenous	MMP3	NM_002422.3	3.26	2.09	18.09	1.19	1	2.83	11.15	1.25	4.41	1	1	4.19	6.79	2.12	8.33	1	1	1	1	4.79	24.71	1.73	3.54	1
Endogenous	MMP9	NM_004994.2	32.24	28.05	99.81	28	31.41	52.29	31.36	17.27	53.59	34.78	46.26	36.81	16.56	24.42	22.11	26.98	114.54	35.05	80.49	16.84	74.12	40.26	50.1	46.1
Endogenous	MRC1	NM_002438.2	32.24	34.54	60.65	89.62	37.88	60.67	52.76	54.33	35.42	32.06	78.7	54.02	43.71	19.96	80.7	54.84	71.81	64.56	37.56	27.79	35.05	152.89	76.57	236.11
Endogenous	MX1	NM_002462.2	4282.28	2982.38	3440.09	2842.58	2773.27	2652.55	2710.21	2436.74	1210.41	2942.37	1555.41	6008.73	3813.18	2309.03	2231.08	2564.78	3336.98	3078.69	5101.23	7496.68	4081.17	1942.16	2651.06	1963.84
Endogenous	MX2	NM_002463.1	1636.03	1444.01	1841.46	1406.26	1148.29	1423.67	1468.88	1485.38	1254.25	1493.11	1457.2	2350.01	1738.94	1441.93	1464.89	1309.31	2081.63	1846.47	1926.44	2449.51	1849.54	1433.34	1696.13	1265.29
Endogenous	MYC	NM_002467.3	339.48	182.91	346.67	473.59	314.09	347.35	428.49	231.58	247.11	516.06	465.42	533.34	295.66	321.48	290.91	254.8	454.5	522.03	493.2	298.33	372.9	343.58	282.9	536.02
Endogenous	MYD88	NM_002468.3	5022.34	3753.88	4599.49	5345.49	4750.22	3397.76	4381.96	4549.76	4820.93	4911.88	4986.75	5427.03	5772.31	4742.62	5117.8	4537.51	5602.23	5306.07	5352.95	5582.08	5142.97	5943.55	5173.51	5008.56
Endogenous	MYL2	NM_000432.3	3.26	1	1.7	1.19	1	1	1.63	1.25	1.2	1	2.41	1	1.09	1	2.58	5.1	1	5.53	1	1.1	1.15	1	1	1
Endogenous	NFATC3	NM_004555.2	597.44	605.75	746.75	689.28	523.8	496.56	899.34	629.15	591.37	640.23	633.78	729.05	553.04	577.51	620.59	599.01	660.85	654.84	629.79	647.74	664.78	558.96	678.2	548.12
Endogenous	NFE2L2	NM_006164.3	1028.33	886.72	1592.89	1358.85	1099.33	1088.37	1237.02	1183.94	1154.82	1215.76	1507.18	1099.63	1005.9	1003.92	1266.17	1250.62	1449.87	1059.74	1298.11	1061.76	1499.05	1266.37	1355.6	1093.92
Endogenous	NFKB1	NM_003998.2	541.4	343.33	544.16	567.21	436.04	410.22	479.62	456.9	420.31	524.21	538.2	539.68	452.04	444.59	570.05	452.77	598.13	607.81	600.52	416.63	539.52	579.71	562.26	522.04
Endogenous	NLRP3	NM_001079821.2	1541.35	1934.55	2898.7	2112.57	2893.36	1688.56	1624.64	1926.01	2374.72	1468.64	1418.62	1652.34	1626	1499.03	4766.29	4447.98	9410.98	2096.42	1527.39	1785.76	5427.96	4023.87	4250.53	3029.35
Endogenous	NOD1	NM_006092.1	312.42	234.83	338.16	263.83	217.09	212.39	292.94	236.59	221.45	252.31	296.18	299.57	263.08	274.2	274.83	261.76	302.7	251.79	266.84	255.62	246.49	301.09	246.38	260.32
Endogenous	NOD2	NM_022162.1	1706.56	1504.29	1906.15	1762.97	1717.36	1878.84	1434.4	1463.34	1790.96	1867.43	2083.31	1788.25	1140.56	1523.11	1430.43	1942.02	2096.18	2262.44	2097.18	1836.14	1749.56	1832.49	1977.31	1673.24
Endogenous	NOS2	NM_000625.4	12.92	6.72	11.28	3.11	14.78	12.89	17.09	16.27	17.24	6.68	13.81	11.44	5.7	15.5	7.18	14.05	11.82	8.3	16.1	10.27	17.81	22.48	23.62	5.12
Endogenous	NOX1	NM_007052.4	2.29	1.16	14.68	3.11	7.39	3.67	8.77	10.26	1.2	1	4.17	6.91	5.7	10.15	15.22	9.08	1.82	11.99	3.41	14.65	7.47	15.56	15.41	3.26
Endogenous	NR3C1	NM_001018074.1	2710.38	2288.77	3217.07	2745.4	2728.93	2271.14	2685.24	2617	3060.04	2840.86	2776.95	2858.32	2669.64	2433.92	3413.11	2780.66	3710.58	3019.66	2641.59	2500.99	3361.8	3167.28	2910.33	2906.41
Endogenous	OAS2	NM_016817.2	3145.14	2277.64	2529.26	2453.87	2044.38	2397.72	2319.02	2346.61	1979.13	2483.76	2162.23	5100.85	2796.7	2122.59	2660.7	2239.47	3287.89	2873.93	3246.5	4564.55	3083.71	2633.76	2609.07	1256.91
Endogenous	OASL	NM_198213.1	223.54	205.16	218.98	140.58	153.35	214.07	166.91	190.52	164.78	216.96	145.35	373.87	241.36	230.49	297.8	190.14	499.05	241.65	225.86	345.43	408.52	223.04	312.11	94.54
Endogenous	OXER1	NM_148962.3	147.22	144.89	285.38	159.54	146.89	157.91	220.41	180.51	171.2	138.11	210.24	145.54	165.34	150.2	176.04	196.1	172.71	173.4	209.28	182.23	191.33	206.24	202.56	188.61
Endogenous	PDGFA	NM_002607.5	48.67	41.03	43.63	20.89	61.9	44.74	52.76	55.33	43.97	96.41	72.56	32.28	61.09	70.81	30.15	24.99	11.82	35.05	83.42	51.89	120.08	26.43	31.84	47.97
Endogenous	PIK3C2G	NM_004570.4	4.23	2.09	6.17	1.19	3.7	1	7.58	6.26	1.07	3.06	2.41	1.47	1.09	1	2.58	1	1	6.46	2.44	6.98	7.47	2.72	1	6.99
Endogenous	PLA2G4A	NM_024420.2	119.2	69.78	145.78	184.43	87.76	142.82	109.84	115.42	81.39	176.17	196.21	142.82	154.48	135.93	93.33	85.68	102.72	120.82	130.25	114.32	93.65	125.23	114	132.72
Endogenous	PLCB1	NM_182734.1	577.15	275.64	1008.94	918	608.79	721.21	675.81	564.06	594.58	849.6	652.2	552.36	728.97	482.95	490.79	599.01	899.92	677.9	598.57	781.36	507.34	597.49	697.37	661.75
Endogenous	PPP1R12B	NM_002481.3	70.89	54.94	93	77.77	60.97	75.76	75.35	73.35	87.8	74.66	72.56	81.21	51.31	54.75	72.66	63.79	77.27	73.79	72.69	65.03	74.12	79.78	61.97	58.21
Endogenous	PRKCA	NM_002737.2	64.13	127.27	166.21	122.8	158.89	130.24	158.58	155.47	99.56	150.79	151.49	110.2	107.78	121.66	101.37	137.41	124.53	178.01	152.69	115.42	170.65	176.6	156.91	125.27
Endogenous	PRKCB	NM_212535.1	3007.95	1880.77	2784.64	2111.38	2345.55	2108.52	1804.18	1899.97	2829.11	2704.91	2187.66	2509.48	3091	2607.88	1996.75	1756.98	2381.61	2524.37	2183.03	2383.79	3045.79	2712.8	2681.19	2187.37
Endogenous	PTGDR2	NM_004778.1	237.07	150.45	43.63	153.62	52.66	13.73	151.45	121.42	61.08	140.83	183.05	369.34	164.26	86.87	82.99	78.72	36.36	204.75	102.93	134.04	106.3	80.77	63.79	59.14
Endogenous	PTGER1	NM_000955.2	28.38	28.05	36.82	36.29	27.71	30.49	32.55	22.28	36.48	25.72	41.87	25.03	24.16	30.67	27.86	28.97	31.82	29.51	34.64	27.79	30.45	22.48	30.93	32.13
Endogenous	PTGER2	NM_000956.2	1190.64	1078.66	1545.22	1290.12	2824.08	1215.78	1852.93	1845.89	2079.63	1636.31	1490.52	1645.99	1996.32	1140.41	2595.23	2310.1	2837.93	1407.45	1622.03	1502.07	2135.67	2414.42	2058.56	2857.04
Endogenous	PTGER3	NM_000957.2	7.13	4.87	9.58	10.22	6.47	1	27.79	6.26	1.07	2.15	12.06	21.41	1.09	4.79	6.03	6.09	1	11.99	15.12	17.94	14.36	10.62	8.1	9.78
Endogenous	PTGER4	NM_000958.2	882.45	699.4	923.81	906.15	1181.55	476.44	698.4	740.31	718.6	872.25	1097.67	1143.12	746.35	810.34	1200.69	899.44	901.74	1057.89	871.75	844.89	1191.08	1221.91	1185.79	1070.63
Endogenous	PTGFR	NM_000959.3	21.62	18.78	9.58	6.67	20.32	7.02	17.09	33.3	77.11	34.78	15.57	33.18	13.3	36.91	8.33	25.99	10	33.2	18.05	65.03	20.11	49.15	28.19	48.9
Endogenous	PTGIR	NM_000960.3	231.27	123.56	176.42	139.4	179.22	150.36	122.91	145.46	127.36	205.18	147.98	165.47	180.55	139.5	138.13	169.24	110.9	224.12	226.84	136.23	190.18	294.18	190.69	144.83
Endogenous	PTGS1	NM_000962.2	496.96	625.22	552.67	379.97	663.29	271.07	564.04	709.27	540.05	753.52	746.03	462.66	709.42	708.64	401.19	496.54	339.06	382.76	902.97	700.31	788.88	602.43	481.92	596.56
Endogenous	PTGS2	NM_000963.1	722.07	542.69	2168.33	755.64	703.94	1361.64	1144.28	646.17	2912.5	247.78	510.14	670.15	448.79	536.47	1623.42	1597.81	5241.35	575.52	748.82	621.45	1397.93	962.06	1411.29	1699.32
Endogenous	PTK2	NM_005607.3	479.57	399.89	273.46	244.87	531.19	597.99	499.83	488.95	332.64	494.3	552.23	451.79	530.23	485.63	300.1	564.19	733.57	407.66	597.59	575.45	733.72	500.67	428.97	627.29
Endogenous	RAC1	NM_198829.1	2986.69	2674.52	2713.13	3083.15	3320.16	2870.49	2686.43	2395.68	3013	2969.56	3061.94	2855.6	2934.62	3068.19	3004.17	2966.69	2814.29	3074.07	3186.99	2732.1	2966.5	2962.76	2910.33	2993.96
Endogenous	RAF1	NM_002880.2	2029.25	1881.69	2515.64	2037.91	2141.38	2012.96	2202.5	2056.19	2189.75	2218.19	2206.96	1856.2	2109.27	2079.77	2076.01	2236.49	2230.71	2137.92	2142.06	2031.11	2271.27	2137.78	2644.67	2147.32
Endogenous	RAPGEF2	NM_014247.2	355.9	354.45	379.02	381.15	328.88	271.07	352.39	436.88	440.62	411.83	446.13	355.75	422.72	384.82	474.7	430.88	523.59	472.23	457.1	399.1	605.02	510.55	566.82	427.04
Endogenous	RELA	NM_021975.2	261.22	213.51	229.2	315.97	221.71	216.58	316.72	302.68	249.25	285.84	285.65	272.39	336.93	254.58	281.72	232.91	322.7	281.31	333.19	253.43	331.53	359.38	320.33	305.03
Endogenous	RELB	NM_006509.2	468.94	451.82	476.06	411.97	390.77	323.04	410.66	403.83	437.42	503.37	326.87	375.68	405.35	379.47	598.77	407.01	530.86	394.75	610.27	322.43	526.88	536.24	504.74	385.13
Endogenous	RHOA	NM_001664.2	6179.78	5288.54	5253.25	5571.84	5627.83	4841.23	6087.01	6460.5	5645.25	6197.1	5848.75	6280.55	6821.38	5519.62	5812.77	5819.84	5850.39	5858.54	6310.07	5973.11	6523.08	6550.18	6341.16	6255.69
Endogenous	RIPK1	NM_003804.3	923.02	888.57	1002.13	913.26	775.07	765.64	1002.79	958.62	947.4	988.27	1046.81	993.62	899.47	852.27	953.72	876.56	1046.27	1019.16	1000.54	913.89	1056.63	932.42	1010.51	934.65
Endogenous	RIPK2	NM_003821.5	1006.11	1234.45	1935.09	1076.8	1911.36	1020.47	1169.25	1309.12	1638.07	913.04	959.99	1090.57	1081.92	1136.84	3046.67	2333.98	5541.32	1111.39	978.1	1145	3163	2927.19	2879.3	1653.69
Endogenous	ROCK2	NM_004850.3	781.97	592.77	792.72	848.08	706.71	732.11	723.37	752.33	807.34	937.51	909.13	748.98	867.98	705.08	634.38	741.27	753.57	868.82	828.82	709.07	792.33	806.95	743.93	838.72
Endogenous	RPS6KA5	NM_004755.2	357.83	255.24	365.4	336.12	214.32	328.07	328.61	304.69	252.45	342.04	359.31	290.51	242.45	253.68	266.79	265.74	345.42	246.26	369.29	216.19	282.11	304.06	315.76	336.7
Endogenous	SHC1	NM_001130040.1	792.59	723.51	838.69	843.34	792.63	706.12	835.13	741.31	788.1	838.72	823.2	798.82	916.85	756.82	776.82	750.22	932.64	818.09	825.89	820.79	893.46	866.23	840.7	870.39
Endogenous	SMAD7	NM_005904.2	362.66	385.98	421.58	305.31	359.36	214.91	521.23	275.64	401.07	357.44	292.67	472.63	310.86	233.17	418.42	336.37	306.34	329.27	294.16	383.77	408.52	328.76	307.55	280.81
Endogenous	STAT1	NM_007315.2	5192.38	4148.9	4150.03	2675.48	2745.55	2118.58	3606.73	3453.19	3804.17	3569.57	2492.83	3978.22	4845.96	4662.34	4534.25	4420.12	6520.33	3734.45	4445.58	3956.65	4300.65	6986.88	5142.47	2277.72
Endogenous	STAT2	NM_005419.2	4819.45	3478.48	4543.31	4057.3	2992.21	3006.29	3773.19	3935.88	3744.3	4527.59	4319.43	5320.12	4589.67	3969.19	3656.64	3497.92	4760.49	3745.52	4856.34	4991.71	4605.17	4039.68	3855.23	2867.29
Endogenous	STAT3	NM_139276.2	3565.41	3274.47	4027.45	3407.87	3045.79	3142.09	3566.3	3404.12	3373.3	3381.95	3375.87	3191.75	3757.8	3432.16	3386.69	3469.07	3974.19	3436.54	3697.26	3300.56	3615.76	3794.65	3628.82	3497.84
Endogenous	TBXA2R	NM_001060.3	16.79	11.36	12.98	1.93	19.4	4.51	18.28	13.27	4.41	16.65	22.58	6.91	18.73	9.26	8.33	1	3.64	7.38	22.93	10.27	18.96	19.51	10.84	12.57
Endogenous	TCF4	NM_003199.1	164.61	167.14	137.26	229.46	190.3	252.63	291.75	235.59	179.75	280.4	270.75	345.78	192.49	182.32	202.46	188.15	265.43	254.56	231.72	291.76	209.72	164.75	255.51	282.68
Endogenous	TGFB1	NM_000660.3	3799.21	3696.39	4388.38	4344.09	4423.19	3717.97	4864.7	5605.27	4266.04	5349.65	4818.39	4584.39	5913.49	4638.25	3791.03	4391.27	4679.58	4635.55	5696.38	5140.68	5091.26	5418.92	4964.45	5591.61
Endogenous	TGFB2	NM_003238.2	12.92	6.72	7.87	10.22	22.17	7.02	2.82	15.27	10.83	23.91	13.81	14.16	36.11	20.85	3.73	4.1	13.64	8.3	13.17	14.65	21.26	12.6	9.02	11.64
Endogenous	TGFB3	NM_003239.2	3.26	5.8	28.3	9.04	8.31	12.05	25.42	18.28	6.55	8.5	12.06	9.63	13.3	13.72	24.41	6.09	8.18	15.68	8.29	17.94	13.22	14.57	9.02	16.3
Endogenous	TGFBR1	NM_004612.2	509.52	527.86	767.18	746.16	637.43	597.99	866.05	661.2	537.92	682.83	903	652.94	667.07	598.92	682.62	727.34	757.21	678.82	717.6	698.12	777.39	789.16	651.72	787.49
Endogenous	TLR1	NM_003263.3	3964.42	2981.45	3443.5	4086.92	2886.9	3350.81	2885	3092.68	2629.17	3912.17	4232.61	3717.28	3125.75	3441.97	2478.06	2594.62	2607.04	3741.83	4530.47	3000.45	2344.82	2996.35	3034.49	3821.96
Endogenous	TLR2	NM_003264.3	3665.89	3042.65	4127.9	5096.62	4312.33	5086	3698.28	4220.29	4233.97	5133.94	5661.09	4780.1	4701.52	3981.68	3653.19	4315.67	5464.97	6072.52	5380.27	5142.87	3909.94	4782.65	5441	4985.27
Endogenous	TLR3	NM_003265.2	10.02	15.07	30.01	11.41	20.32	7.02	55.14	23.28	12.96	20.28	16.44	27.75	16.56	8.36	39.34	20.02	11.82	11.99	12.2	21.22	24.71	17.54	16.32	20.96
Endogenous	TLR4	NM_138554.2	3695.84	3222.55	6024.48	3843.98	3891.07	3941.78	3486.64	3647.47	3424.62	4075.32	4099.32	3649.32	3546.03	4003.98	3835.83	3855.07	3426.97	4041.58	4087.52	3587.53	4789.03	4041.65	4788.25	5459.35
Endogenous	TLR5	NM_003268.3	854.43	641.91	940.84	731.94	715.03	763.96	580.68	686.23	689.74	760.77	828.46	868.58	732.23	632.82	633.23	734.3	713.57	933.38	855.16	831.75	628	826.71	732.98	779.11
Endogenous	TLR6	NM_006068.2	752.02	710.53	784.21	881.26	690.08	839.41	566.42	567.06	572.13	797.93	980.16	787.94	618.2	623.01	584.98	656.71	741.75	960.13	905.9	804.36	579.74	633.06	659.94	789.35
Endogenous	TLR7	NM_016562.3	492.13	236.69	326.24	433.3	456.36	270.23	265.6	294.67	252.45	363.79	373.34	368.43	391.23	250.12	210.5	367.21	284.52	305.29	489.29	341.05	228.1	391.99	425.32	341.35
Endogenous	TLR8	NM_016610.2	3738.35	3071.4	5435.41	3644.89	3308.15	3648.39	3581.76	3947.9	3110.29	3628.48	3798.54	3491.66	3502.59	3646.26	2447.04	3660.08	2502.5	3721.54	4139.23	3633.54	2842.39	3593.1	4688.74	3567.69
Endogenous	TLR9	NM_017442.2	10.02	16	1.7	20.89	18.48	20.43	38.49	11.27	15.1	18.47	32.23	38.62	14.39	18.18	11.77	13.06	39.09	21.21	10.24	17.94	30.45	24.45	21.8	26.54
Endogenous	TNF	NM_000594.2	546.23	689.2	254.74	1967.99	751.98	220.77	360.72	858.48	1092.81	583.13	544.34	622.13	1077.57	526.66	3245.4	4335.56	5371.34	2238.46	413.19	642.26	3246.89	3507.15	3339.42	3348.82
Endogenous	TNFAIP3	NM_006290.2	1551.98	1917.86	2537.77	3179.15	3008.84	1976.92	2041.98	1980.08	2607.79	1381.63	1028.39	2678.01	1507.63	1849.61	11726.3	11231.7	19854.6	5875.14	1768.38	2034.39	14638.3	10312.5	10618.3	6853.64
Endogenous	TNFSF14	NM_003807.2	12.92	9.5	12.98	12.59	14.78	13.73	36.12	9.26	7.62	4.87	17.32	30.47	5.7	17.28	20.96	14.05	63.63	24.9	20	14.65	17.81	5.68	15.41	13.51
Endogenous	TOLLIP	NM_019009.2	700.81	503.75	840.39	900.22	652.21	558.59	666.29	576.07	613.83	791.59	889.84	722.71	826.71	680.99	497.68	591.05	492.68	716.64	805.41	702.5	495.85	625.16	685.5	658.96
Endogenous	TRADD	NM_003789.2	86.35	84.61	82.78	97.92	86.84	60.67	102.7	118.42	82.46	97.32	103.26	111.11	93.67	89.54	85.29	81.7	75.45	90.39	123.42	106.66	84.46	80.77	93.01	111.3
Endogenous	TRAF2	NM_021138.3	62.2	67	62.35	89.62	59.12	43.9	109.84	94.39	73.91	80.1	109.39	85.74	91.49	68.13	74.95	62.8	69.99	74.71	92.2	59.56	94.8	85.71	81.14	86.15
Endogenous	TREM2	NM_018965.3	7.13	9.5	14.68	7.85	6.47	1.99	15.9	18.28	3.34	3.97	5.04	6.91	11.13	4.79	7.18	10.07	3.64	9.22	9.27	5.89	27	9.63	14.49	13.51
Endogenous	TSLP	NM_033035.4	6.16	4.87	1.7	1.19	4.62	1	4.01	1.25	1.07	1	1	1	3.53	2.12	1.15	1	1	1	1	4.79	1.15	5.68	1	1
Endogenous	TWIST2	NM_057179.2	11.96	7.65	36.82	4.3	7.39	71.57	11.15	9.26	11.89	1.25	6.8	1	4.62	9.26	14.07	10.07	15.45	5.53	13.17	13.55	38.5	11.61	10.84	9.78
Endogenous	TYROBP	NM_003332.3	56074	60689.2	66544.6	56964.4	61835	47567.8	53038.8	58820.4	55020.8	56757.3	58660.5	54498.1	58757.8	61766.1	54319.4	56761.8	61209.1	57625.3	60173.2	65037.4	63911.1	56494.5	58084.7	63013.7
Housekeeping	CLTC	NM_004859.2	1618.64	1539.52	1781.87	1855.4	1576.01	1670.95	1503.36	1571.5	1518.33	1881.03	1783.41	1640.56	1617.31	1493.67	1513.14	1650.54	1538.95	1693.37	1864.97	1634.61	1565.7	1703.06	1673.3	1750.55
Housekeeping	GAPDH	NM_002046.3	33835.4	41163.3	37367.3	35338.9	41280.3	45566.9	42027.3	38714.7	43173.5	38575.8	36268.7	34038.1	41029	38617.5	34843	39686.6	40460.9	39250.9	40514.7	41914.4	37665.9	40745.8	37578.3	40028.9
Housekeeping	GUSB	NM_000181.1	900.8	966.46	898.28	925.11	858.22	972.69	889.83	956.62	873.63	973.77	1021.38	901.2	938.57	979.84	927.3	940.23	1125.35	874.35	1011.27	925.94	1025.61	850.42	1001.38	912.3
Housekeeping	HPRT1	NM_000194.1	1100.79	1005.41	1032.77	1126.57	1102.1	946.7	1103.85	1088.81	1022.24	907.6	952.98	1058.86	992.87	1083.32	1136.36	1055.63	982.64	1040.37	934.19	1005.9	1010.67	1058.89	999.55	1070.63
Housekeeping	PGK1	NM_000291.2	15675.9	15081.6	17608.2	14415	17011.9	13037.7	13642	14065.4	15694.2	14179.4	14663.4	15529.7	14662.2	15574.2	15765.2	14791.2	16551.2	14865.9	13840.2	14770.6	15251.9	15326.6	14715.5	15066.6
Housekeeping	TUBB	NM_178014.2	1895.92	1737.96	1483.93	1638.53	1541.83	1765.68	1906.44	1810.84	1756.75	1774.99	1748.33	1950.43	1780.21	1692.61	1842.82	1678.39	1416.24	1795.75	1633.74	1712.37	1731.18	1685.28	1742.69	1565.2
